# Supplementary material for: Lymphoblast Oxidative Stress Genes as Potential Biomarkers of Disease Severity and Drug Effect in Friedreich's Ataxia
Source: PLoS One. 2016 Apr 14;11(4):e0153574. doi: 10.1371/journal.pone.0153574 (PMC4831832; doi:10.1371/journal.pone.0153574)
Supplement: S2 File — In-house mRNA level confirmation of primary screen. (XLSX) [file pone.0153574.s002.xlsx]

## Sheet: Fxn
Status	Sample	Replicate	Fxn	Average	Actin	Average	D CT	DDCT	Fold change					Average	Stdev		ttest
Patient	14518	1	26.5	26.345	15.42	15.29	11.055	2.415	0.187505				Patient	0.25735	0.0957663		0.000427876
		2	26.19		15.16								Control	1.01367	0.194171
Patient	16214	1	25.86	25.845	15.42	15.33	10.515	1.875	0.272627
		2	25.83		15.24
Patient	16216	1	25.55	25.595	15.56	15.585	10.01	1.37	0.386891
		2	25.64		15.61							0.253879
Patient	16220	1	26.64	26.56	15.61	15.465	11.095	2.455	0.182378
		2	26.48		15.32
Control	02131	1	24.82	24.745	16.15	16.105	8.64	0	1
		2	24.67		16.06
Control	02148	1	24.64	24.72	15.99	16.06	8.66	0.02	0.986233
		2	24.8		16.13
Control	03715	1	25.06	25.055	16.11	16.09	8.965	0.325	0.798298
		2	25.05		16.07
Control	13068	1	24.55	24.535	16.31	16.24	8.295	-0.345	1.27015
		2	24.52		16.17

## Sheet: NCF2
Status	Sample	Replicate	NCF2	Average	Actin	Average	D CT	DDCT	Fold change					Average	Stdev		ttest
Patient	14518	1	24.72	24.705	15.42	15.29	9.415	1.81	0.285191				Patient	0.394922	0.197518		0.031734
		2	24.69		15.16								Control	1.08156	0.451568
Patient	16214	1	23.54	23.515	15.42	15.33	8.185	0.58	0.668964
		2	23.49		15.24
Patient	16216	1	25.25	25.36	15.56	15.585	9.775	2.17	0.222211
		2	25.47		15.61
Patient	16220	1	24.32	24.38	15.61	15.465	8.915	1.31	0.403321
		2	24.44		15.32
Control	02131	1	23.46	23.4	16.15	16.105	7.295	-0.31	1.23971
		2	23.34		16.06
Control	02148	1	24.62	24.61	15.99	16.06	8.55	0.945	0.51943
		2	24.6		16.13
Control	03715	1	23.73	23.73	16.11	16.09	7.64	0.035	0.976032
		2	23.73		16.07
Control	13068	1	23.19	23.175	16.31	16.24	6.935	-0.67	1.59107
		2	23.16		16.17

## Sheet: SFTPD
Status	Sample	Replicate	SFTPD	Average	Actin	Average	D CT	DDCT	Fold change					Average	Stdev		ttest
Patient	14518	1	29.47	29.355	15.42	15.29	14.065	0.49375	0.710177				Patient	0.750202	0.0898579		0.00549866
		2	29.24		15.16								Control	1.00235	0.0783429
Patient	16214	1	29.3	29.235	15.42	15.33	13.905	0.33375	0.793471
		2	29.17		15.24
Patient	16216	1	29.9	29.785	15.56	15.585	14.2	0.62875	0.646737
		2	29.67		15.61
Patient	16220	1	29.31	29.27	15.61	15.465	13.805	0.23375	0.850422
		2	29.23		15.32
Control	02131	1	29.96	29.83	16.15	16.105	13.725	0.15375	0.898911
		2	29.7		16.06
Control	02148	1	29.56	29.565	15.99	16.06	13.505	-0.06625	1.04699
		2	29.57		16.13
Control	03715	1	29.77	29.68	16.11	16.09	13.59	0.01875	0.987088
		2	29.59		16.07
Control	13068	1	29.77	29.705	16.31	16.24	13.465	-0.10625	1.07643
		2	29.64		16.17

## Sheet: DUSP1
Status	Sample	Replicate	DUSP1	Average	Actin	Average	D CT	DDCT	Fold change					Average	Stdev		ttest
Patient	14518	1	28.11	28.01	15.42	15.29	12.72	1.5075	0.35172				Patient	0.407893	0.154952		0.0139635
		2	27.91		15.16								Control	1.03733	0.332654
Patient	16214	1	28.02	28.11	15.42	15.33	12.78	1.5675	0.337393
		2	28.2		15.24
Patient	16216	1	28.54	28.515	15.56	15.585	12.93	1.7175	0.304075
		2	28.49		15.61
Patient	16220	1	27.33	27.325	15.61	15.465	11.86	0.6475	0.638386
		2	27.32		15.32
Control	02131	1	26.77	26.745	16.15	16.105	10.64	-0.5725	1.4871
		2	26.72		16.06
Control	02148	1	27.71	27.715	15.99	16.06	11.655	0.4425	0.735858
		2	27.72		16.13
Control	03715	1	27.61	27.545	16.11	16.09	11.455	0.2425	0.845279
		2	27.48		16.07
Control	13068	1	27.33	27.34	16.31	16.24	11.1	-0.1125	1.0811
		2	27.35		16.17

## Sheet: GPX2
Status	Sample	Replicate	GPX2	Average	Actin	Average	D CT	DDCT	Fold change					Average	Stdev		ttest
Patient	14518	1	27.73	27.635	15.42	15.29	12.345	0.11375	0.924183				Patient	0.915019	0.0801299		0.48049
		2	27.54		15.16								Control	1.06654	0.394933
Patient	16214	1	27.57	27.61	15.42	15.33	12.28	0.04875	0.966774
		2	27.65		15.24
Patient	16216	1	27.84	27.86	15.56	15.585	12.275	0.04375	0.97013
		2	27.88		15.61
Patient	16220	1	27.93	28.02	15.61	15.465	12.555	0.32375	0.79899
		2	28.11		15.32
Control	02131	1	29.34	29.24	16.15	16.105	13.135	0.90375	0.534496
		2	29.14		16.06
Control	02148	1	28.09	28.05	15.99	16.06	11.99	-0.24125	1.18202
		2	28.01		16.13
Control	03715	1	28.28	28.225	16.11	16.09	12.135	-0.09625	1.06899
		2	28.17		16.07
Control	13068	1	27.96	27.905	16.31	16.24	11.665	-0.56625	1.48067
		2	27.85		16.17

## Sheet: PRDX5
Status	Sample	Replicate	PRDX5	Average	Actin	Average	D CT	DDCT	Fold change					Average	Stdev		ttest
Patient	14518	1	22.94	22.97	15.42	15.29	7.68	1.0525	0.482132				Patient	0.584903	0.0777936		0.00895235
		2	23		15.16								Control	1.01593	0.213005
Patient	16214	1	22.77	22.755	15.42	15.33	7.425	0.7975	0.575345
		2	22.74		15.24
Patient	16216	1	22.76	22.8	15.56	15.585	7.215	0.5875	0.665495
		2	22.84		15.61
Patient	16220	1	22.76	22.79	15.61	15.465	7.325	0.6975	0.61664
		2	22.82		15.32
Control	02131	1	23.04	23.05	16.15	16.105	6.945	0.3175	0.802459
		2	23.06		16.06
Control	02148	1	22.74	22.77	15.99	16.06	6.71	0.0825	0.94442
		2	22.8		16.13
Control	03715	1	22.68	22.705	16.11	16.09	6.615	-0.0125	1.0087
		2	22.73		16.07
Control	13068	1	22.43	22.48	16.31	16.24	6.24	-0.3875	1.30812
		2	22.53		16.17

## Sheet: PREX1
Status	Sample	Replicate	PREX1	Average	Actin	Average	D CT	DDCT	Fold change					Average	Stdev		ttest
Patient	14518	1	24.13	24.07	15.42	15.29	8.78	0.55625	0.680068				Patient	0.754031	0.0831615		0.0188528
		2	24.01		15.16								Control	1.0067	0.134869
Patient	16214	1	24.12	24.075	15.42	15.33	8.745	0.52125	0.696768
		2	24.03		15.24
Patient	16216	1	24.02	24.025	15.56	15.585	8.44	0.21625	0.8608
		2	24.03		15.61
Patient	16220	1	24.1	24.05	15.61	15.465	8.585	0.36125	0.77849
		2	24		15.32
Control	02131	1	24.22	24.225	16.15	16.105	8.12	-0.10375	1.07456
		2	24.23		16.06
Control	02148	1	24.48	24.45	15.99	16.06	8.39	0.16625	0.891156
		2	24.42		16.13
Control	03715	1	24.52	24.47	16.11	16.09	8.38	0.15625	0.897355
		2	24.42		16.07
Control	13068	1	24.27	24.245	16.31	16.24	8.005	-0.21875	1.16372
		2	24.22		16.17

## Sheet: PDLIM1
Status	Sample	Replicate	PDLIM1	Average	Actin	Average	D CT	DDCT	Fold change					Average	Stdev		ttest
Patient	14518	1	20.69	20.595	15.42	15.29	5.305	-0.5275	1.44143				Patient	1.35891	0.0642104		0.00441934
		2	20.5		15.16								Control	1.00791	0.14484
Patient	16214	1	20.8	20.77	15.42	15.33	5.44	-0.3925	1.31267
		2	20.74		15.24
Patient	16216	1	21.09	21.035	15.56	15.585	5.45	-0.3825	1.3036
		2	20.98		15.61
Patient	16220	1	20.94	20.835	15.61	15.465	5.37	-0.4625	1.37793
		2	20.73		15.32
Control	02131	1	21.94	21.895	16.15	16.105	5.79	-0.0425	1.0299
		2	21.85		16.06
Control	02148	1	21.73	21.65	15.99	16.06	5.59	-0.2425	1.18304
		2	21.57		16.13
Control	03715	1	22.27	22.19	16.11	16.09	6.1	0.2675	0.830758
		2	22.11		16.07
Control	13068	1	22.17	22.09	16.31	16.24	5.85	0.0175	0.987943
		2	22.01		16.17
	P

## Sheet: PRDX2
Status	Sample	Replicate	PRDX2	Average	Actin	Average	D CT	DDCT	Fold change					Average	Stdev		ttest
Patient	14518	1	21.76	21.72	15.42	15.29	6.43	0.9175	0.529426				Patient	0.541477	0.0709834		0.0354738
		2	21.68		15.16								Control	1.04837	0.368396
Patient	16214	1	21.9	21.87	15.42	15.33	6.54	1.0275	0.490559
		2	21.84		15.24
Patient	16216	1	21.68	21.73	15.56	15.585	6.145	0.6325	0.645058
		2	21.78		15.61
Patient	16220	1	22.02	21.975	15.61	15.465	6.51	0.9975	0.500867
		2	21.93		15.32
Control	02131	1	21.86	21.9	16.15	16.105	5.795	0.2825	0.822165
		2	21.94		16.06
Control	02148	1	21.29	21.31	15.99	16.06	5.25	-0.2625	1.19956
		2	21.33		16.13
Control	03715	1	22.09	22.16	16.11	16.09	6.07	0.5575	0.679479
		2	22.23		16.07
Control	13068	1	21.2	21.175	16.31	16.24	4.935	-0.5775	1.49226
		2	21.15		16.17

## Sheet: RNF7
Status	Sample	Replicate	RNF7	Average	Actin	Average	D CT	DDCT	Fold change					Average	Stdev		ttest
Patient	14518	1	24.83	24.76	15.42	15.29	9.47	1.22625	0.427427				Patient	0.498354	0.09364		0.119872
		2	24.69		15.16								Control	1.12029	0.679882
Patient	16214	1	24.73	24.755	15.42	15.33	9.425	1.18125	0.440969
		2	24.78		15.24
Patient	16216	1	24.78	24.85	15.56	15.585	9.265	1.02125	0.492689
		2	24.92		15.61
Patient	16220	1	24.29	24.37	15.61	15.465	8.905	0.66125	0.63233
		2	24.45		15.32
Control	02131	1	23.19	23.26	16.15	16.105	7.155	-1.08875	2.1269
		2	23.33		16.06
Control	02148	1	24.83	24.82	15.99	16.06	8.76	0.51625	0.699187
		2	24.81		16.13
Control	03715	1	24.34	24.425	16.11	16.09	8.335	0.09125	0.938709
		2	24.51		16.07
Control	13068	1	24.97	24.965	16.31	16.24	8.725	0.48125	0.716357
		2	24.96		16.17
	RN

[truncated: 4 more sheets: SOD2, ND2, ND6, All]
