# Supplementary material for: Lymphoblast Oxidative Stress Genes as Potential Biomarkers of Disease Severity and Drug Effect in Friedreich's Ataxia
Source: PLoS One. 2016 Apr 14;11(4):e0153574. doi: 10.1371/journal.pone.0153574 (PMC4831832; doi:10.1371/journal.pone.0153574)
Supplement: S4 File — NRF2 mediated frataxin amelioration leads to NCF2 and PDLIM1 response. (XLSX) [file pone.0153574.s004.xlsx]

## Sheet: FXN
Cell type	Genotype	Drug treatment	Bio Rep	Technical rep	FXN CT	Average	GAPDH CT	Average	D-CT	DD-CT	Fold change			Average	Stdev		Median	SEM			Ttest (Ctl Veh)	Pval	Significant?
hsLB	Control	Vehicle	1	1	22.92	23.02	16.87	16.785	6.235	0.075	0.949342		Control Vehicle	1.00571	0.117678		1.00073	0.0480418			Control Vehicle-Patient Vehicle	1.05405e-08	YES
				2	23.12		16.7						Patient Vehicle	0.132631	0.0448044		0.137302	0.0182913			Control Vehicle-Patient 3uM	2.34177e-08	YES
hsLB	Control	Vehicle	2	1	22.86	22.885	16.79	16.8	6.085	-0.075	1.05336		Patient 3uM	0.146396	0.0653421		0.141771	0.0266758			Control Vehicle-Patient 10uM DMF	1.66843e-08	YES
				2	22.91		16.81						Patient 10uM DMF	0.199309	0.0320102		0.206996	0.0130681			Control Vehicle-Patient 30uM DMF	9.5948e-07	YES
hsLB	Control	Vehicle	3	1	23.45	23.48	15.86	15.815	7.665	0.25	0.840896		Patient 30uM DMF	0.340053	0.0998819		0.320382	0.0407766
				2	23.51		15.77														Ttest (Pat Veh)	Pval	Significant?
hsLB	Control	Vehicle	4	1	23.23	23.375	16.17	16.21	7.165	-0.25	1.18921										Patient Vehicle-Control Vehicle	1.05405e-08	YES
				2	23.52		16.25														Patient Vehicle-Patient 3uM	0.679417	NO
hsLB	Control	Vehicle	5	1	22.95	22.85	16.84	16.935	5.915	-0.055	1.03886										Patient Vehicle-Patient 10uM DMF	0.0141392	YES
				2	22.75		17.03														Patient Vehicle-Patient 30uM DMF	0.000920265	YES
hsLB	Control	Vehicle	6	1	22.8	22.775	16.81	16.75	6.025	0.055	0.962594
				2	22.75		16.69
hsLB	Patient	Vehicle	1	1	26.28	26.48	16.93	16.815	9.665	3.505	0.0880825
				2	26.68		16.7
hsLB	Patient	Vehicle	2	1	26.29	26.525	16.73	16.685	9.84	3.68	0.0780207
				2	26.76		16.64
hsLB	Patient	Vehicle	3	1	26.47	26.61	16.48	16.51	10.1	2.685	0.155501
				2	26.75		16.54
hsLB	Patient	Vehicle	4	1	26.46	26.51	16.22	16.265	10.245	2.83	0.140632
				2	26.56		16.31
hsLB	Patient	Vehicle	5	1	24.55	24.585	16.31	16.29	8.295	2.325	0.199575
				2	24.62		16.27
hsLB	Patient	Vehicle	6	1	25.01	24.965	16.16	16.095	8.87	2.9	0.133972
				2	24.92		16.03
hsLB	Patient	3uM	1	1	26.53	26.64	16.63	16.67	9.97	3.81	0.0712977
				2	26.75		16.71
hsLB	Patient	3uM	2	1	26.43	26.505	16.74	16.74	9.765	3.605	0.0821839
				2	26.58		16.74
hsLB	Patient	3uM	3	1	26.5	26.38	16.17	16.3	10.08	2.665	0.157672
				2	26.26		16.43
hsLB	Patient	3uM	4	1	26.04	26.17	15.76	15.765	10.405	2.99	0.125869
				2	26.3		15.77
hsLB	Patient	3uM	5	1	24.58	24.535	16.3	16.38	8.155	2.185	0.219912
				2	24.49		16.46
hsLB	Patient	3uM	6	1	24.72	24.785	16.5	16.64	8.145	2.175	0.221442
				2	24.85		16.78
hsLB	Patient	10uM DMF	1	1	25.65	25.695	16.88	16.84	8.855	2.695	0.154427
				2	25.74		16.8
hsLB	Patient	10uM DMF	2	1	25.24	25.29	16.56	16.55	8.74	2.58	0.167241
				2	25.34		16.54
hsLB	Patient	10uM DMF	3	1	26.15	26.065	16.34	16.4	9.665	2.25	0.210224
				2	25.98		16.46
hsLB	Patient	10uM DMF	4	1	26.15	26.235	16.51	16.525	9.71	2.295	0.203768
				2	26.32		16.54
hsLB	Patient	10uM DMF	5	1	25	24.93	16.89	16.87	8.06	2.09	0.234881
				2	24.86		16.85
hsLB	Patient	10uM DMF	6	1	24.9	24.9	16.77	16.78	8.12	2.15	0.225313
				2	24.9		16.79
hsLB	Patient	30uM DMF	1	1	24.86	24.89	17.07	17.055	7.835	1.675	0.313166
				2	24.92		17.04
hsLB	Patient	30uM DMF	2	1	24.99	24.995	16.88	16.925	8.07	1.91	0.266093
				2	25		16.97
hsLB	Patient	30uM DMF	3	1	25.25	25.415	16.93	16.945	8.47	1.055	0.481297
				2	25.58		16.96
hsLB	Patient	30uM DMF	4	1	25.68	25.615	16.85	16.995	8.62	1.205	0.433769
				2	25.55		17.14
hsLB	Patient	30uM DMF	5	1	23.46	23.44	15.84	15.86	7.58	1.61	0.327598
				2	23.42		15.88
hsLB	Patient	30uM DMF	6	1	25.01	24.99	16.8	16.825	8.165	2.195	0.218393
				2	24.97		16.85

## Sheet: HO1
Cell type	Genotype	Drug treatment	Bio Rep	Technical rep	HO1 CT	Average	GAPDH CT	Average	D-CT	DD-CT	Fold change			Average	Stdev		Median	SEM			Ttest (Ctl Veh)	Pval	Significant?
hsLB	Control	Vehicle	1	1	26.43	26.39	16.87	16.785	9.605	0.1125	0.924984		Control Vehicle	1.00182	0.0660762		1.00012	0.0269755			Control Vehicle-Patient Vehicle	0.005101	YES
				2	26.35		16.7						Patient Vehicle	1.65042	0.440173		1.67913	0.1797			Control Vehicle-Patient 3uM	0.00383114	YES
hsLB	Control	Vehicle	2	1	26.15	26.18	16.79	16.8	9.38	-0.1125	1.0811		Patient 3uM	2.23623	0.805236		2.64993	0.328736			Control Vehicle-Patient 10uM DMF	4.3544e-05	YES
				2	26.21		16.81						Patient 10uM DMF	4.48286	1.23953		4.62498	0.506034			Control Vehicle-Patient 30uM DMF	8.1291e-05	YES
hsLB	Control	Vehicle	3	1	26	25.94	15.86	15.815	10.125	0.0225	0.984525		Patient 30uM DMF	13.0668	4.6382		14.7124	1.89354
				2	25.88		15.77														Ttest (Pat Veh)	Pval	Significant?
hsLB	Control	Vehicle	4	1	26.29	26.29	16.17	16.21	10.08	-0.0225	1.01572										Patient Vehicle-Control Vehicle	0.005101	YES
				2	26.29		16.25														Patient Vehicle-Patient 3uM	0.148971	NO
hsLB	Control	Vehicle	5	1	27.15	27.075	16.84	16.935	10.14	-0.0975	1.06992										Patient Vehicle-Patient 10uM DMF	0.000360414	YES
				2	27		17.03														Patient Vehicle-Patient 30uM DMF	0.000131729	YES
hsLB	Control	Vehicle	6	1	27.17	27.085	16.81	16.75	10.335	0.0975	0.934651
				2	27		16.69
hsLB	Patient	Vehicle	1	1	25.81	25.96	16.93	16.815	9.145	-0.3475	1.27235
				2	26.11		16.7
hsLB	Patient	Vehicle	2	1	25.93	26.005	16.73	16.685	9.32	-0.1725	1.12701
				2	26.08		16.64
hsLB	Patient	Vehicle	3	1	25.92	25.89	16.48	16.51	9.38	-0.7225	1.65004
				2	25.86		16.54
hsLB	Patient	Vehicle	4	1	25.55	25.55	16.22	16.265	9.285	-0.8175	1.76235
				2	25.55		16.31
hsLB	Patient	Vehicle	5	1	25.27	25.275	16.31	16.29	8.985	-1.2525	2.38254
				2	25.28		16.27
hsLB	Patient	Vehicle	6	1	25.58	25.56	16.16	16.095	9.465	-0.7725	1.70823
				2	25.54		16.03
hsLB	Patient	3uM	1	1	25.73	25.695	16.63	16.67	9.025	-0.4675	1.38271
				2	25.66		16.71
hsLB	Patient	3uM	2	1	26.26	26.165	16.74	16.74	9.425	-0.0675	1.0479
				2	26.07		16.74
hsLB	Patient	3uM	3	1	24.91	24.915	16.17	16.3	8.615	-1.4875	2.80403
				2	24.92		16.43
hsLB	Patient	3uM	4	1	24.51	24.515	15.76	15.765	8.75	-1.3525	2.55354
				2	24.52		15.77
hsLB	Patient	3uM	5	1	25.2	25.16	16.3	16.38	8.78	-1.4575	2.74632
				2	25.12		16.46
hsLB	Patient	3uM	6	1	25.46	25.35	16.5	16.64	8.71	-1.5275	2.88286
				2	25.24		16.78
hsLB	Patient	10uM DMF	1	1	24.74	24.7	16.88	16.84	7.86	-1.6325	3.1005
				2	24.66		16.8
hsLB	Patient	10uM DMF	2	1	24.48	24.455	16.56	16.55	7.905	-1.5875	3.00528
				2	24.43		16.54
hsLB	Patient	10uM DMF	3	1	24.13	24.035	16.34	16.4	7.635	-2.4675	5.53085
				2	23.94		16.46
hsLB	Patient	10uM DMF	4	1	24.07	24.04	16.51	16.525	7.515	-2.5875	6.01056
				2	24.01		16.54
hsLB	Patient	10uM DMF	5	1	24.96	24.975	16.89	16.87	8.105	-2.1325	4.38477
				2	24.99		16.85
hsLB	Patient	10uM DMF	6	1	24.77	24.735	16.77	16.78	7.955	-2.2825	4.8652
				2	24.7		16.79
hsLB	Patient	30uM DMF	1	1	23.67	23.665	17.07	17.055	6.61	-2.8825	7.37427
				2	23.66		17.04
hsLB	Patient	30uM DMF	2	1	23.54	23.535	16.88	16.925	6.61	-2.8825	7.37427
				2	23.53		16.97
hsLB	Patient	30uM DMF	3	1	23.23	23.235	16.93	16.945	6.29	-3.8125	14.05
				2	23.24		16.96
hsLB	Patient	30uM DMF	4	1	23.23	23.12	16.85	16.995	6.125	-3.9775	15.7524
				2	23.01		17.14
hsLB	Patient	30uM DMF	5	1	22.19	22.155	15.84	15.86	6.295	-3.9425	15.3748
				2	22.12		15.88
hsLB	Patient	30uM DMF	6	1	22.85	22.855	16.8	16.825	6.03	-4.2075	18.475
				2	22.86		16.85

## Sheet: NCF2
Cell type	Genotype	Drug treatment	Bio Rep	Technical rep	NCF2 CT	Average	GAPDH CT	Average	D-CT	DD-CT	Fold change			Average	Stdev		Median	SEM			Ttest (Ctl Veh)	Pval	Significant?
hsLB	Control	Vehicle	1	1	23.42	23.42	16.87	16.785	6.635	0.105	0.929805		Control Vehicle	1.00165	0.0629502		1.00066	0.0256993			Control Vehicle-Patient Vehicle	2.09468e-06	YES
				2	23.42		16.7						Patient Vehicle	0.422052	0.132089		0.357235	0.0539251			Control Vehicle-Patient 3uM	0.000173126	YES
hsLB	Control	Vehicle	2	1	23.27	23.225	16.79	16.8	6.425	-0.105	1.07549		Patient 3uM	0.494575	0.204717		0.421245	0.0835752			Control Vehicle-Patient 10uM DMF	0.000124361	YES
				2	23.18		16.81						Patient 10uM DMF	0.603181	0.148674		0.645616	0.0606958			Control Vehicle-Patient 30uM DMF	0.849193	NO
hsLB	Control	Vehicle	3	1	22.67	22.58	15.86	15.815	6.765	0.0525	0.964264		Patient 30uM DMF	1.01772	0.191667		0.989106	0.0782476
				2	22.49		15.77														Ttest (Pat Veh)	Pval	Significant?
hsLB	Control	Vehicle	4	1	22.89	22.87	16.17	16.21	6.66	-0.0525	1.03706										Patient Vehicle-Control Vehicle	2.09468e-06	YES
				2	22.85		16.25														Patient Vehicle-Patient 3uM	0.482632	NO
hsLB	Control	Vehicle	5	1	23.21	23.06	16.84	16.935	6.125	0.0825	0.94442										Patient Vehicle-Patient 10uM DMF	0.0497645	YES
				2	22.91		17.03														Patient Vehicle-Patient 30uM DMF	9.28247e-05	YES
hsLB	Control	Vehicle	6	1	22.67	22.71	16.81	16.75	5.96	-0.0825	1.05885
				2	22.75		16.69
hsLB	Patient	Vehicle	1	1	24.96	24.89	16.93	16.815	8.075	1.545	0.342696
				2	24.82		16.7
hsLB	Patient	Vehicle	2	1	24.92	24.92	16.73	16.685	8.235	1.705	0.306721										0.421357
				2	24.92		16.64														0.493761
hsLB	Patient	Vehicle	3	1	24.65	24.65	16.48	16.51	8.14	1.4275	0.371775										0.602188
				2	24.65		16.54														1.01605
hsLB	Patient	Vehicle	4	1	24.61	24.57	16.22	16.265	8.305	1.5925	0.331596
				2	24.53		16.31
hsLB	Patient	Vehicle	5	1	23.12	23.05	16.31	16.29	6.76	0.7175	0.60815
				2	22.98		16.27
hsLB	Patient	Vehicle	6	1	22.97	22.945	16.16	16.095	6.85	0.8075	0.571371
				2	22.92		16.03
hsLB	Patient	3uM	1	1	24.89	24.75	16.63	16.67	8.08	1.55	0.34151
				2	24.61		16.71
hsLB	Patient	3uM	2	1	25.06	25.05	16.74	16.74	8.31	1.78	0.291183
				2	25.04		16.74
hsLB	Patient	3uM	3	1	24.03	24.065	16.17	16.3	7.765	1.0525	0.482132
				2	24.1		16.43
hsLB	Patient	3uM	4	1	23.98	23.95	15.76	15.765	8.185	1.4725	0.360357
				2	23.92		15.77
hsLB	Patient	3uM	5	1	22.87	22.84	16.3	16.38	6.46	0.4175	0.748721
				2	22.81		16.46
hsLB	Patient	3uM	6	1	23.25	23.11	16.5	16.64	6.47	0.4275	0.743549
				2	22.97		16.78
hsLB	Patient	10uM DMF	1	1	24.77	24.685	16.88	16.84	7.845	1.315	0.401925
				2	24.6		16.8
hsLB	Patient	10uM DMF	2	1	24.3	24.26	16.56	16.55	7.71	1.18	0.441351
				2	24.22		16.54
hsLB	Patient	10uM DMF	3	1	23.99	23.805	16.34	16.4	7.405	0.6925	0.618781
				2	23.62		16.46
hsLB	Patient	10uM DMF	4	1	23.86	23.81	16.51	16.525	7.285	0.5725	0.672451
				2	23.76		16.54
hsLB	Patient	10uM DMF	5	1	23.34	23.33	16.89	16.87	6.46	0.4175	0.748721
				2	23.32		16.85
hsLB	Patient	10uM DMF	6	1	23.26	23.265	16.77	16.78	6.485	0.4425	0.735858
				2	23.27		16.79
hsLB	Patient	30uM DMF	1	1	23.78	23.78	17.07	17.055	6.725	0.195	0.873573
				2	23.78		17.04
hsLB	Patient	30uM DMF	2	1	23.79	23.765	16.88	16.925	6.84	0.31	0.806642
				2	23.74		16.97
hsLB	Patient	30uM DMF	3	1	23.72	23.745	16.93	16.945	6.8	0.0875	0.941152
				2	23.77		16.96
hsLB	Patient	30uM DMF	4	1	23.65	23.655	16.85	16.995	6.66	-0.0525	1.03706
				2	23.66		17.14
hsLB	Patient	30uM DMF	5	1	21.49	21.48	15.84	15.86	5.62	-0.4225	1.34025
				2	21.47		15.88
hsLB	Patient	30uM DMF	6	1	22.72	22.72	16.8	16.825	5.895	-0.1475	1.10765
				2	22.72		16.85

## Sheet: PDLIM1
Cell type	Genotype	Drug treatment	Bio Rep	Technical rep	PDLIM1 CT	Average	GAPDH CT	Average	D-CT	DD-CT	Fold change			Average	Stdev		Median	SEM			Ttest (Ctl Veh)	Pval	Significant?
hsLB	Control	Vehicle	1	1	21.09	21.12	16.87	16.785	4.335	0.0625	0.957603		Control Vehicle	1.00102	0.0496016		1.00029	0.0202498			Control Vehicle-Patient Vehicle	5.13281e-05	YES
				2	21.15		16.7						Patient Vehicle	1.88699	0.318351		1.79474	0.129966			Control Vehicle-Patient 3uM	7.54264e-05	YES
hsLB	Control	Vehicle	2	1	21.02	21.01	16.79	16.8	4.21	-0.0625	1.04427		Patient 3uM	1.93954	0.354098		1.87252	0.14456			Control Vehicle-Patient 10uM DMF	0.00137214	YES
				2	21		16.81						Patient 10uM DMF	1.43123	0.235285		1.42288	0.0960545			Control Vehicle-Patient 30uM DMF	0.0665557	NO
hsLB	Control	Vehicle	3	1	20.58	20.605	15.86	15.815	4.79	0.0875	0.941152		Patient 30uM DMF	0.939717	0.0534953		0.94386	0.0218394
				2	20.63		15.77														Ttest (Pat Veh)	Pval	Significant?
hsLB	Control	Vehicle	4	1	20.85	20.825	16.17	16.21	4.615	-0.0875	1.06253										Patient Vehicle-Control Vehicle	5.13281e-05	YES
				2	20.8		16.25														Patient Vehicle-Patient 3uM	0.792381	NO
hsLB	Control	Vehicle	5	1	21.54	21.485	16.84	16.935	4.55	0.035	0.976032										Patient Vehicle-Patient 10uM DMF	0.0181573	YES
				2	21.43		17.03														Patient Vehicle-Patient 30uM DMF	2.96864e-05	YES
hsLB	Control	Vehicle	6	1	21.28	21.23	16.81	16.75	4.48	-0.035	1.02456
				2	21.18		16.69
hsLB	Patient	Vehicle	1	1	20.25	20.235	16.93	16.815	3.42	-0.8525	1.80563										1.88506
				2	20.22		16.7														1.93756
hsLB	Patient	Vehicle	2	1	20.31	20.385	16.73	16.685	3.7	-0.5725	1.4871										1.42977
				2	20.46		16.64														0.938755
hsLB	Patient	Vehicle	3	1	20.02	20.005	16.48	16.51	3.495	-1.2075	2.30937
				2	19.99		16.54
hsLB	Patient	Vehicle	4	1	19.82	19.81	16.22	16.265	3.545	-1.1575	2.23071
				2	19.8		16.31
hsLB	Patient	Vehicle	5	1	20.02	19.97	16.31	16.29	3.68	-0.835	1.78386
				2	19.92		16.27
hsLB	Patient	Vehicle	6	1	19.79	19.84	16.16	16.095	3.745	-0.77	1.70527
				2	19.89		16.03
hsLB	Patient	3uM	1	1	20.25	20.16	16.63	16.67	3.49	-0.7825	1.72011
				2	20.07		16.71
hsLB	Patient	3uM	2	1	20.42	20.425	16.74	16.74	3.685	-0.5875	1.50264
				2	20.43		16.74
hsLB	Patient	3uM	3	1	19.69	19.705	16.17	16.3	3.405	-1.2975	2.45803
				2	19.72		16.43
hsLB	Patient	3uM	4	1	19.64	19.67	15.76	15.765	3.905	-0.7975	1.73809
				2	19.7		15.77
hsLB	Patient	3uM	5	1	20.01	19.89	16.3	16.38	3.51	-1.005	2.00694
				2	19.77		16.46
hsLB	Patient	3uM	6	1	19.97	20.01	16.5	16.64	3.37	-1.145	2.21146
				2	20.05		16.78
hsLB	Patient	10uM DMF	1	1	20.93	20.89	16.88	16.84	4.05	-0.2225	1.16675
				2	20.85		16.8
hsLB	Patient	10uM DMF	2	1	20.58	20.56	16.56	16.55	4.01	-0.2625	1.19956
				2	20.54		16.54
hsLB	Patient	10uM DMF	3	1	20.38	20.355	16.34	16.4	3.955	-0.7475	1.67888
				2	20.33		16.46
hsLB	Patient	10uM DMF	4	1	20.47	20.465	16.51	16.525	3.94	-0.7625	1.69643
				2	20.46		16.54
hsLB	Patient	10uM DMF	5	1	21.45	20.985	16.89	16.87	4.115	-0.4	1.31951
				2	20.52		16.85
hsLB	Patient	10uM DMF	6	1	20.7	20.685	16.77	16.78	3.905	-0.61	1.52626
				2	20.67		16.79
hsLB	Patient	30uM DMF	1	1	21.31	21.325	17.07	17.055	4.27	-0.0025	1.00173
				2	21.34		17.04
hsLB	Patient	30uM DMF	2	1	21.29	21.315	16.88	16.925	4.39	0.1175	0.921784
				2	21.34		16.97
hsLB	Patient	30uM DMF	3	1	21.83	21.805	16.93	16.945	4.86	0.1575	0.896577
				2	21.78		16.96
hsLB	Patient	30uM DMF	4	1	21.84	21.905	16.85	16.995	4.91	0.2075	0.866037
				2	21.97		17.14
hsLB	Patient	30uM DMF	5	1	20.45	20.425	15.84	15.86	4.565	0.05	0.965936
				2	20.4		15.88
hsLB	Patient	30uM DMF	6	1	21.42	21.36	16.8	16.825	4.535	0.02	0.986233
				2	21.3		16.85

## Sheet: PRDX2
Cell type	Genotype	Drug treatment	Bio Rep	Technical rep	PRDX2 CT	Average	GAPDH CT	Average	D-CT	DD-CT	Fold change			Average	Stdev		Median	SEM			Ttest (Ctl Veh)	Pval	Significant?
hsLB	Control	Vehicle	1	1	20.16	20.13	16.87	16.785	3.345	0.0525	0.964264		Control Vehicle	1.00192	0.0680289		1.00066	0.0277727			Control Vehicle-Patient Vehicle	4.069e-07	YES
				2	20.1		16.7						Patient Vehicle	0.388553	0.110431		0.399679	0.0450833			Control Vehicle-Patient 3uM	6.29039e-08	YES
hsLB	Control	Vehicle	2	1	20.04	20.04	16.79	16.8	3.24	-0.0525	1.03706		Patient 3uM	0.3947	0.0805382		0.374038	0.0328796			Control Vehicle-Patient 10uM DMF	2.69005e-07	YES
				2	20.04		16.81						Patient 10uM DMF	0.434207	0.0925628		0.419621	0.0377886			Control Vehicle-Patient 30uM DMF	2.83798e-07	YES
hsLB	Control	Vehicle	3	1	19.53	19.58	15.86	15.815	3.765	0.055	0.962594		Patient 30uM DMF	0.422935	0.0961982		0.407889	0.0392727
				2	19.63		15.77														Ttest (Pat Veh)	Pval	Significant?
hsLB	Control	Vehicle	4	1	19.82	19.865	16.17	16.21	3.655	-0.055	1.03886										Patient Vehicle-Control Vehicle	4.069e-07	YES
				2	19.91		16.25														Patient Vehicle-Patient 3uM	0.91446	NO
hsLB	Control	Vehicle	5	1	19.85	19.82	16.84	16.935	2.885	-0.135	1.09809										Patient Vehicle-Patient 10uM DMF	0.455664	NO
				2	19.79		17.03														Patient Vehicle-Patient 30uM DMF	0.577965	NO
hsLB	Control	Vehicle	6	1	19.99	19.905	16.81	16.75	3.155	0.135	0.91067
				2	19.82		16.69
hsLB	Patient	Vehicle	1	1	21.25	21.275	16.93	16.815	4.46	1.1675	0.445192
				2	21.3		16.7														0.387807
hsLB	Patient	Vehicle	2	1	21.44	21.475	16.73	16.685	4.79	1.4975	0.354167										0.393942
				2	21.51		16.64														0.433373
hsLB	Patient	Vehicle	3	1	21.21	21.255	16.48	16.51	4.745	1.035	0.488016										0.422123
				2	21.3		16.54
hsLB	Patient	Vehicle	4	1	20.97	20.945	16.22	16.265	4.68	0.97	0.510506										0
				2	20.92		16.31
hsLB	Patient	Vehicle	5	1	21.06	21.05	16.31	16.29	4.76	1.74	0.29937
				2	21.04		16.27
hsLB	Patient	Vehicle	6	1	21.19	21.21	16.16	16.095	5.115	2.095	0.234068
				2	21.23		16.03
hsLB	Patient	3uM	1	1	21.62	21.58	16.63	16.67	4.91	1.6175	0.3259
				2	21.54		16.71
hsLB	Patient	3uM	2	1	21.45	21.455	16.74	16.74	4.715	1.4225	0.373065
				2	21.46		16.74
hsLB	Patient	3uM	3	1	20.96	20.905	16.17	16.3	4.605	0.895	0.537747
				2	20.85		16.43
hsLB	Patient	3uM	4	1	20.7	20.685	15.76	15.765	4.92	1.21	0.432269
				2	20.67		15.77
hsLB	Patient	3uM	5	1	21.06	21.025	16.3	16.38	4.645	1.625	0.32421
				2	20.99		16.46
hsLB	Patient	3uM	6	1	21.1	21.075	16.5	16.64	4.435	1.415	0.37501
				2	21.05		16.78
hsLB	Patient	10uM DMF	1	1	21.53	21.485	16.88	16.84	4.645	1.3525	0.391613
				2	21.44		16.8
hsLB	Patient	10uM DMF	2	1	21.07	21.045	16.56	16.55	4.495	1.2025	0.434522
				2	21.02		16.54
hsLB	Patient	10uM DMF	3	1	21.05	21.1	16.34	16.4	4.7	0.99	0.503478
				2	21.15		16.46
hsLB	Patient	10uM DMF	4	1	21.14	21.05	16.51	16.525	4.525	0.815	0.568408
				2	20.96		16.54
hsLB	Patient	10uM DMF	5	1	21.51	21.615	16.89	16.87	4.745	1.725	0.302499
				2	21.72		16.85
hsLB	Patient	10uM DMF	6	1	21.14	21.105	16.77	16.78	4.325	1.305	0.404721
				2	21.07		16.79
hsLB	Patient	30uM DMF	1	1	21.87	21.87	17.07	17.055	4.815	1.5225	0.348082
				2	21.87		17.04
hsLB	Patient	30uM DMF	2	1	21.97	21.925	16.88	16.925	5	1.7075	0.30619
				2	21.88		16.97
hsLB	Patient	30uM DMF	3	1	21.66	21.635	16.93	16.945	4.69	0.98	0.50698
				2	21.61		16.96
hsLB	Patient	30uM DMF	4	1	21.59	21.54	16.85	16.995	4.545	0.835	0.560583
				2	21.49		17.14
hsLB	Patient	30uM DMF	5	1	20.33	20.235	15.84	15.86	4.375	1.355	0.390935
				2	20.14		15.88
hsLB	Patient	30uM DMF	6	1	20.96	21.08	16.8	16.825	4.255	1.235	0.424842
				2	21.2		16.85

## Sheet: PRDX5
Cell type	Genotype	Drug treatment	Bio Rep	Technical rep	PRDX5 CT	Average	GAPDH CT	Average	D-CT	DD-CT	Fold change			Average	Stdev		Median	SEM			Ttest (Ctl Veh)	Pval	Significant?
hsLB	Control	Vehicle	1	1	21.86	21.86	16.87	16.785	5.075	0.04	0.972655		Control Vehicle	1.0014	0.0580451		1.00038	0.0236968			Control Vehicle-Patient Vehicle	2.47368e-05	YES
				2	21.86		16.7						Patient Vehicle	0.606996	0.118069		0.62627	0.0482015			Control Vehicle-Patient 3uM	3.28468e-06	YES
hsLB	Control	Vehicle	2	1	21.76	21.795	16.79	16.8	4.995	-0.04	1.02811		Patient 3uM	0.650585	0.0727452		0.633998	0.0296981			Control Vehicle-Patient 10uM DMF	1.14257e-05	YES
				2	21.83		16.81						Patient 10uM DMF	0.69995	0.0713571		0.688973	0.0291314			Control Vehicle-Patient 30uM DMF	9.13323e-05	YES
hsLB	Control	Vehicle	3	1	21.08	21.095	15.86	15.815	5.28	0.0975	0.934651		Patient 30uM DMF	0.645677	0.126006		0.598754	0.0514417
				2	21.11		15.77														Ttest (Pat Veh)	Pval	Significant?
hsLB	Control	Vehicle	4	1	21.25	21.295	16.17	16.21	5.085	-0.0975	1.06992										Patient Vehicle-Control Vehicle	2.47368e-05	YES
				2	21.34		16.25														Patient Vehicle-Patient 3uM	0.459158	NO
hsLB	Control	Vehicle	5	1	21.35	21.31	16.84	16.935	4.375	-0.08	1.05702										Patient Vehicle-Patient 10uM DMF	0.129869	NO
				2	21.27		17.03														Patient Vehicle-Patient 30uM DMF	0.595251	NO
hsLB	Control	Vehicle	6	1	21.26	21.285	16.81	16.75	4.535	0.08	0.946058
				2	21.31		16.69
hsLB	Patient	Vehicle	1	1	22.46	22.445	16.93	16.815	5.63	0.595	0.662044
				2	22.43		16.7
hsLB	Patient	Vehicle	2	1	22.52	22.48	16.73	16.685	5.795	0.76	0.590496
				2	22.44		16.64
hsLB	Patient	Vehicle	3	1	22.16	22.115	16.48	16.51	5.605	0.4225	0.746131
				2	22.07		16.54
hsLB	Patient	Vehicle	4	1	21.98	22.01	16.22	16.265	5.745	0.5625	0.677128
				2	22.04		16.31
hsLB	Patient	Vehicle	5	1	21.61	21.585	16.31	16.29	5.295	0.84	0.558644
				2	21.56		16.27
hsLB	Patient	Vehicle	6	1	21.86	21.845	16.16	16.095	5.75	1.295	0.407536
				2	21.83		16.03
hsLB	Patient	3uM	1	1	22.3	22.465	16.63	16.67	5.795	0.76	0.590496
				2	22.63		16.71
hsLB	Patient	3uM	2	1	22.62	22.565	16.74	16.74	5.825	0.79	0.578344
				2	22.51		16.74
hsLB	Patient	3uM	3	1	21.83	21.87	16.17	16.3	5.57	0.3875	0.764453
				2	21.91		16.43
hsLB	Patient	3uM	4	1	21.58	21.545	15.76	15.765	5.78	0.5975	0.660898
				2	21.51		15.77
hsLB	Patient	3uM	5	1	21.53	21.555	16.3	16.38	5.175	0.72	0.607097
				2	21.58		16.46
hsLB	Patient	3uM	6	1	21.6	21.605	16.5	16.64	4.965	0.51	0.702222
				2	21.61		16.78
hsLB	Patient	10uM DMF	1	1	22.57	22.545	16.88	16.84	5.705	0.67	0.628507
				2	22.52		16.8
hsLB	Patient	10uM DMF	2	1	22.15	22.115	16.56	16.55	5.565	0.53	0.692555
				2	22.08		16.54
hsLB	Patient	10uM DMF	3	1	22.02	21.97	16.34	16.4	5.57	0.3875	0.764453
				2	21.92		16.46
hsLB	Patient	10uM DMF	4	1	21.76	22.025	16.51	16.525	5.5	0.3175	0.802459
				2	22.29		16.54
hsLB	Patient	10uM DMF	5	1	22.06	22	16.89	16.87	5.13	0.675	0.626332
				2	21.94		16.85
hsLB	Patient	10uM DMF	6	1	21.85	21.78	16.77	16.78	5	0.545	0.685391
				2	21.71		16.79
hsLB	Patient	30uM DMF	1	1	22.8	22.82	17.07	17.055	5.765	0.73	0.602904
				2	22.84		17.04
hsLB	Patient	30uM DMF	2	1	22.82	22.81	16.88	16.925	5.885	0.85	0.554785
				2	22.8		16.97
hsLB	Patient	30uM DMF	3	1	22.6	22.56	16.93	16.945	5.615	0.4325	0.740977
				2	22.52		16.96
hsLB	Patient	30uM DMF	4	1	22.24	22.405	16.85	16.995	5.41	0.2275	0.854114
				2	22.57		17.14
hsLB	Patient	30uM DMF	5	1	21.21	21.24	15.84	15.86	5.38	0.925	0.526681
				2	21.27		15.88
hsLB	Patient	30uM DMF	6	1	22.09	22.03	16.8	16.825	5.205	0.75	0.594604
				2	21.97		16.85

## Sheet: PREX1
Cell type	Genotype	Drug treatment	Bio Rep	Technical rep	PREX1 CT	Average	GAPDH CT	Average	D-CT	DD-CT	Fold change			Average	Stdev		Median	SEM			Ttest (Ctl Veh)	Pval	Significant?
hsLB	Control	Vehicle	1	1	25.48	25.405	16.87	16.785	8.62	0.04	0.972655		Control Vehicle	1.00446	0.103945		1.00025	0.0424353			Control Vehicle-Patient Vehicle	0.00530807	YES
				2	25.33		16.7						Patient Vehicle	0.76921	0.124942		0.753957	0.0510073			Control Vehicle-Patient 3uM	0.0836624	NO
hsLB	Control	Vehicle	2	1	25.23	25.34	16.79	16.8	8.54	-0.04	1.02811		Patient 3uM	0.84108	0.180532		0.798298	0.073702			Control Vehicle-Patient 10uM DMF	0.0373898	YES
				2	25.45		16.81						Patient 10uM DMF	0.833568	0.14016		0.79326	0.0572202			Control Vehicle-Patient 30uM DMF	0.00229283	YES
hsLB	Control	Vehicle	3	1	24.7	24.75	15.86	15.815	8.935	0.23	0.852635		Patient 30uM DMF	0.693497	0.156277		0.729298	0.0637998
				2	24.8		15.77														Ttest (Pat Veh)	Pval	Significant?
hsLB	Control	Vehicle	4	1	24.75	24.685	16.17	16.21	8.475	-0.23	1.17283										Patient Vehicle-Control Vehicle	0.00530807	YES
				2	24.62		16.25														Patient Vehicle-Patient 3uM	0.441283	NO
hsLB	Control	Vehicle	5	1	25.16	25.135	16.84	16.935	8.2	0.0325	0.977725										Patient Vehicle-Patient 10uM DMF	0.42076	NO
				2	25.11		17.03														Patient Vehicle-Patient 30uM DMF	0.375799	NO
hsLB	Control	Vehicle	6	1	24.89	24.885	16.81	16.75	8.135	-0.0325	1.02278
				2	24.88		16.69
hsLB	Patient	Vehicle	1	1	25.53	25.64	16.93	16.815	8.825	0.245	0.843816
				2	25.75		16.7
hsLB	Patient	Vehicle	2	1	25.7	25.66	16.73	16.685	8.975	0.395	0.760489
				2	25.62		16.64
hsLB	Patient	Vehicle	3	1	25.6	25.635	16.48	16.51	9.125	0.42	0.747425
				2	25.67		16.54
hsLB	Patient	Vehicle	4	1	25.53	25.51	16.22	16.265	9.245	0.54	0.687771
				2	25.49		16.31
hsLB	Patient	Vehicle	5	1	24.49	24.505	16.31	16.29	8.215	0.0475	0.967612
				2	24.52		16.27
hsLB	Patient	Vehicle	6	1	25	24.98	16.16	16.095	8.885	0.7175	0.60815
				2	24.96		16.03
hsLB	Patient	3uM	1	1	25.75	25.815	16.63	16.67	9.145	0.565	0.675955
				2	25.88		16.71
hsLB	Patient	3uM	2	1	25.59	25.645	16.74	16.74	8.905	0.325	0.798298
				2	25.7		16.74
hsLB	Patient	3uM	3	1	25.44	25.33	16.17	16.3	9.03	0.325	0.798298
				2	25.22		16.43
hsLB	Patient	3uM	4	1	25.24	25.08	15.76	15.765	9.315	0.61	0.655197
				2	24.92		15.77
hsLB	Patient	3uM	5	1	24.43	24.51	16.3	16.38	8.13	-0.0375	1.02633
				2	24.59		16.46
hsLB	Patient	3uM	6	1	24.67	24.68	16.5	16.64	8.04	-0.1275	1.0924
				2	24.69		16.78
hsLB	Patient	10uM DMF	1	1	25.77	25.805	16.88	16.84	8.965	0.385	0.765779
				2	25.84		16.8
hsLB	Patient	10uM DMF	2	1	25.7	25.635	16.56	16.55	9.085	0.505	0.70466
				2	25.57		16.54
hsLB	Patient	10uM DMF	3	1	25.67	25.62	16.34	16.4	9.22	0.515	0.699793
				2	25.57		16.46
hsLB	Patient	10uM DMF	4	1	25.53	25.515	16.51	16.525	8.99	0.285	0.820742
				2	25.5		16.54
hsLB	Patient	10uM DMF	5	1	25.06	25.035	16.89	16.87	8.165	-0.0025	1.00173
				2	25.01		16.85
hsLB	Patient	10uM DMF	6	1	24.98	24.935	16.77	16.78	8.155	-0.0125	1.0087
				2	24.89		16.79
hsLB	Patient	30uM DMF	1	1	26.08	26.17	17.07	17.055	9.115	0.535	0.690159
				2	26.26		17.04
hsLB	Patient	30uM DMF	2	1	25.84	25.885	16.88	16.925	8.96	0.38	0.768438
				2	25.93		16.97
hsLB	Patient	30uM DMF	3	1	26.8	26.77	16.93	16.945	9.825	1.12	0.460094
				2	26.74		16.96
hsLB	Patient	30uM DMF	4	1	26.5	26.525	16.85	16.995	9.53	0.825	0.564482
				2	26.55		17.14
hsLB	Patient	30uM DMF	5	1	24.27	24.35	15.84	15.86	8.49	0.3225	0.799683
				2	24.43		15.88
hsLB	Patient	30uM DMF	6	1	25.12	25.18	16.8	16.825	8.355	0.1875	0.878126
				2	25.24		16.85

## Sheet: DUSP1
Cell type	Genotype	Drug treatment	Bio Rep	Technical rep	DUSP1 CT	Average	GAPDH CT	Average	D-CT	DD-CT	Fold change			Average	Stdev		Median	SEM			Ttest (Ctl Veh)	Pval	Significant?
hsLB	Control	Vehicle	1	1	26.7	26.645	16.87	16.785	9.86	0.13	0.913831		Control Vehicle	1.00191	0.0677396		1.00002	0.0276546			Control Vehicle-Patient Vehicle	0.00105782	YES
				2	26.59		16.7						Patient Vehicle	0.7358	0.126221		0.756556	0.0515296			Control Vehicle-Patient 3uM	0.0115403	YES
hsLB	Control	Vehicle	2	1	26.58	26.4	16.79	16.8	9.6	-0.13	1.09429		Patient 3uM	0.756467	0.182722		0.735685	0.0745958			Control Vehicle-Patient 10uM DMF	0.0101867	YES
				2	26.22		16.81						Patient 10uM DMF	0.835205	0.110119		0.845291	0.044956			Control Vehicle-Patient 30uM DMF	0.0260129	YES
hsLB	Control	Vehicle	3	1	25.98	25.95	15.86	15.815	10.135	-0.0825	1.05885		Patient 30uM DMF	0.775407	0.201436		0.703139	0.0822358
				2	25.92		15.77														Ttest (Pat Veh)	Pval	Significant?
hsLB	Control	Vehicle	4	1	26.54	26.51	16.17	16.21	10.3	0.0825	0.94442										Patient Vehicle-Control Vehicle	0.00105782	YES
				2	26.48		16.25														Patient Vehicle-Patient 3uM	0.824271	NO
hsLB	Control	Vehicle	5	1	25.97	26	16.84	16.935	9.065	0.01	0.993092										Patient Vehicle-Patient 10uM DMF	0.176699	NO
				2	26.03		17.03														Patient Vehicle-Patient 30uM DMF	0.691787	NO
hsLB	Control	Vehicle	6	1	25.8	25.795	16.81	16.75	9.045	-0.01	1.00696
				2	25.79		16.69
hsLB	Patient	Vehicle	1	1	26.98	26.955	16.93	16.815	10.14	0.41	0.752623
				2	26.93		16.7
hsLB	Patient	Vehicle	2	1	26.88	26.89	16.73	16.685	10.205	0.475	0.719467
				2	26.9		16.64
hsLB	Patient	Vehicle	3	1	27.04	27.01	16.48	16.51	10.5	0.2825	0.822165
				2	26.98		16.54
hsLB	Patient	Vehicle	4	1	26.74	26.7	16.22	16.265	10.435	0.2175	0.860055
				2	26.66		16.31
hsLB	Patient	Vehicle	5	1	25.66	25.74	16.31	16.29	9.45	0.395	0.760489
				2	25.82		16.27
hsLB	Patient	Vehicle	6	1	26.12	26.15	16.16	16.095	10.055	1	0.5
				2	26.18		16.03
hsLB	Patient	3uM	1	1	27.43	27.41	16.63	16.67	10.74	1.01	0.496546
				2	27.39		16.71
hsLB	Patient	3uM	2	1	26.93	26.965	16.74	16.74	10.225	0.495	0.709562
				2	27		16.74
hsLB	Patient	3uM	3	1	26.28	26.44	16.17	16.3	10.14	-0.0775	1.05519
				2	26.6		16.43
hsLB	Patient	3uM	4	1	26.26	26.375	15.76	15.765	10.61	0.3925	0.761808
				2	26.49		15.77
hsLB	Patient	3uM	5	1	25.97	25.96	16.3	16.38	9.58	0.525	0.694959
				2	25.95		16.46
hsLB	Patient	3uM	6	1	26.01	25.98	16.5	16.64	9.34	0.285	0.820742
				2	25.95		16.78
hsLB	Patient	10uM DMF	1	1	26.82	26.805	16.88	16.84	9.965	0.235	0.849685
				2	26.79		16.8
hsLB	Patient	10uM DMF	2	1	26.47	26.53	16.56	16.55	9.98	0.25	0.840896
				2	26.59		16.54
hsLB	Patient	10uM DMF	3	1	26.71	26.665	16.34	16.4	10.265	0.0475	0.967612
				2	26.62		16.46
hsLB	Patient	10uM DMF	4	1	26.94	26.86	16.51	16.525	10.335	0.1175	0.921784
				2	26.78		16.54
hsLB	Patient	10uM DMF	5	1	26.54	26.53	16.89	16.87	9.66	0.605	0.657471
				2	26.52		16.85
hsLB	Patient	10uM DMF	6	1	26.31	26.205	16.77	16.78	9.425	0.37	0.773782
				2	26.1		16.79
hsLB	Patient	30uM DMF	1	1	27.16	27.185	17.07	17.055	10.13	0.4	0.757858
				2	27.21		17.04
hsLB	Patient	30uM DMF	2	1	27.16	27.28	16.88	16.925	10.355	0.625	0.64842
				2	27.4		16.97
hsLB	Patient	30uM DMF	3	1	26.87	27	16.93	16.945	10.055	-0.1625	1.11922
				2	27.13		16.96
hsLB	Patient	30uM DMF	4	1	27.52	27.365	16.85	16.995	10.37	0.1525	0.89969
				2	27.21		17.14
hsLB	Patient	30uM DMF	5	1	25.51	25.655	15.84	15.86	9.795	0.74	0.598739
				2	25.8		15.88
hsLB	Patient	30uM DMF	6	1	26.68	26.55	16.8	16.825	9.725	0.67	0.628507
				2	26.42		16.85

## Sheet: SFTPD
Cell type	Genotype	Drug treatment	Bio Rep	Technical rep	SFTPD CT	Average	GAPDH CT	Average	D-CT	DD-CT	Fold change			Average	Stdev		Median	SEM			Ttest (Ctl Veh)	Pval	Significant?
hsLB	Control	Vehicle	1	1	29.75	29.62	16.87	16.785	12.835	-0.0425	1.0299		Control Vehicle	1.00361	0.0933334		1.00043	0.0381032			Control Vehicle-Patient Vehicle	0.119684	NO
				2	29.49		16.7						Patient Vehicle	0.872328	0.164346		0.904549	0.067094			Control Vehicle-Patient 3uM	0.560339	NO
hsLB	Control	Vehicle	2	1	29.85	29.72	16.79	16.8	12.92	0.0425	0.970971		Patient 3uM	0.930436	0.282547		0.945781	0.115349			Control Vehicle-Patient 10uM DMF	0.936735	NO
				2	29.59		16.81						Patient 10uM DMF	0.99801	0.140386		0.994924	0.0573124			Control Vehicle-Patient 30uM DMF	0.102865	NO
hsLB	Control	Vehicle	3	1	29.09	29.06	15.86	15.815	13.245	-0.095	1.06807		Patient 30uM DMF	0.796494	0.26676		0.736797	0.108904
				2	29.03		15.77														Ttest (Pat Veh)	Pval	Significant?
hsLB	Control	Vehicle	4	1	29.71	29.645	16.17	16.21	13.435	0.095	0.936272										Patient Vehicle-Control Vehicle	0.119684	NO
				2	29.58		16.25														Patient Vehicle-Patient 3uM	0.67248	NO
hsLB	Control	Vehicle	5	1	29.72	29.495	16.84	16.935	12.56	-0.185	1.13682										Patient Vehicle-Patient 10uM DMF	0.184802	NO
				2	29.27		17.03														Patient Vehicle-Patient 30uM DMF	0.566445	NO
hsLB	Control	Vehicle	6	1	29.9	29.68	16.81	16.75	12.93	0.185	0.879649
				2	29.46		16.69
hsLB	Patient	Vehicle	1	1	30.09	29.905	16.93	16.815	13.09	0.2125	0.86304
				2	29.72		16.7
hsLB	Patient	Vehicle	2	1	30.25	30.17	16.73	16.685	13.485	0.6075	0.656333
				2	30.09		16.64
hsLB	Patient	Vehicle	3	1	29.65	29.715	16.48	16.51	13.205	-0.135	1.09809
				2	29.78		16.54
hsLB	Patient	Vehicle	4	1	29.9	29.685	16.22	16.265	13.42	0.08	0.946058
				2	29.47		16.31
hsLB	Patient	Vehicle	5	1	28.97	29.1	16.31	16.29	12.81	0.065	0.955945
				2	29.23		16.27
hsLB	Patient	Vehicle	6	1	29.18	29.325	16.16	16.095	13.23	0.485	0.714497
				2	29.47		16.03
hsLB	Patient	3uM	1	1	30.43	30.615	16.63	16.67	13.945	1.0675	0.477145
				2	30.8		16.71
hsLB	Patient	3uM	2	1	30.01	29.96	16.74	16.74	13.22	0.3425	0.788673
				2	29.91		16.74
hsLB	Patient	3uM	3	1	29.22	29.405	16.17	16.3	13.105	-0.235	1.17691
				2	29.59		16.43
hsLB	Patient	3uM	4	1	29.02	29.305	15.76	15.765	13.54	0.2	0.870551
				2	29.59		15.77
hsLB	Patient	3uM	5	1	29.1	29.095	16.3	16.38	12.715	-0.03	1.02101
				2	29.09		16.46
hsLB	Patient	3uM	6	1	29	29.065	16.5	16.64	12.425	-0.32	1.24833
				2	29.13		16.78
hsLB	Patient	10uM DMF	1	1	29.95	29.89	16.88	16.84	13.05	0.1725	0.887304
				2	29.83		16.8
hsLB	Patient	10uM DMF	2	1	29.76	29.5	16.56	16.55	12.95	0.0725	0.950989
				2	29.24		16.54
hsLB	Patient	10uM DMF	3	1	29.61	29.55	16.34	16.4	13.15	-0.19	1.14076
				2	29.49		16.46
hsLB	Patient	10uM DMF	4	1	29.68	29.65	16.51	16.525	13.125	-0.215	1.1607
				2	29.62		16.54
hsLB	Patient	10uM DMF	5	1	30.18	29.92	16.89	16.87	13.05	0.305	0.809442
				2	29.66		16.85
hsLB	Patient	10uM DMF	6	1	29.53	29.47	16.77	16.78	12.69	-0.055	1.03886
				2	29.41		16.79
hsLB	Patient	30uM DMF	1	1	30.29	30.415	17.07	17.055	13.36	0.4825	0.715736
				2	30.54		17.04
hsLB	Patient	30uM DMF	2	1	30.75	30.69	16.88	16.925	13.765	0.8875	0.54055
				2	30.63		16.97
hsLB	Patient	30uM DMF	3	1	29.86	29.91	16.93	16.945	12.965	-0.375	1.29684
				2	29.96		16.96
hsLB	Patient	30uM DMF	4	1	30.65	30.58	16.85	16.995	13.585	0.245	0.843816
				2	30.51		17.14
hsLB	Patient	30uM DMF	5	1	28.85	29.005	15.84	15.86	13.145	0.4	0.757858
				2	29.16		15.88
hsLB	Patient	30uM DMF	6	1	30.56	30.25	16.8	16.825	13.425	0.68	0.624165
				2	29.94		16.85
