# Supplementary material for: Lymphoblast Oxidative Stress Genes as Potential Biomarkers of Disease Severity and Drug Effect in Friedreich's Ataxia
Source: PLoS One. 2016 Apr 14;11(4):e0153574. doi: 10.1371/journal.pone.0153574 (PMC4831832; doi:10.1371/journal.pone.0153574)
Supplement: S5 File — HDAC inhibitor mediated frataxin amelioration leads to NCF2 and PDLIM1 response. (XLSX) [file pone.0153574.s005.xlsx]

## Sheet: FXN
Cell type	Genotype	Drug treatment	Bio Rep	Technical rep	Target CT	Average	GAPDH CT	Average	D-CT	DD-CT	Fold change
hsLB	Control	Vehicle	1	1	23.48	23.475	17.77	17.655	5.82	-0.21875	1.16372			Average	Stdev		Ttest (Ctl Veh)	Pval	Significant?
				2	23.47		17.54						Control Vehicle	1.00502	0.117593		Control Vehicle-Patient Vehicle	5.333e-06	YES
hsLB	Control	Vehicle	2	1	23.49	23.33	17.32	17.305	6.025	-0.01375	1.00958		Patient Vehicle	0.11018	0.0152304		Control Vehicle-Patient 3uM RG2833	6.39916e-06	YES
				2	23.17		17.29						Patient 3uM RG2833	0.139529	0.0129907		Control Vehicle-Patient 10uM RG2833	1.60771e-05	YES
hsLB	Control	Vehicle	3	1	23.42	23.48	17.3	17.385	6.095	0.05625	0.961761		Patient 10uM RG2833	0.219025	0.0447661		Control Vehicle-Patient 30uM RG2833	4.38508e-05	YES
				2	23.54		17.47						Patient 30uM RG2833	0.317367	0.0577194
hsLB	Control	Vehicle	4	1	23.18	23.145	17.13	16.93	6.215	0.17625	0.885
				2	23.11		16.73
hsLB	Patient	Vehicle	1	1	26.31	26.375	17.5	17.37	9.005	2.96625	0.127959
				2	26.44		17.24
hsLB	Patient	Vehicle	2	1	26.14	26.135	16.96	16.83	9.305	3.26625	0.103935								Pval	Significant?
				2	26.13		16.7											CTL veh - Patient veh	5.333e-06	YES
hsLB	Patient	Vehicle	3	1	26.05	26.045	16.95	16.9	9.145	3.10625	0.116125							Patient 3uM - Patient veh	0.0262097	YES
				2	26.04		16.85											Patient 10uM - Patient veh	0.00367771	YES
hsLB	Patient	Vehicle	4	1	26.24	26.135	16.8	16.665	9.47	3.43125	0.0927024							Patient 30uM - Patient veh	0.000443192	YES
				2	26.03		16.53
hsLB	Patient	3uM RG2833	1	1	26.18	26.305	17.59	17.55	8.755	2.71625	0.152169							0.10963
				2	26.43		17.51											0.138833
hsLB	Patient	3uM RG2833	2	1	26.45	26.245	17.19	17.165	9.08	3.04125	0.121477							0.217932
				2	26.04		17.14											0.315783
hsLB	Patient	3uM RG2833	3	1	26.14	26.13	17.32	17.26	8.87	2.83125	0.140511
				2	26.12		17.2
hsLB	Patient	3uM RG2833	4	1	26.19	26.12	17.45	17.285	8.835	2.79625	0.143961
				2	26.05		17.12
hsLB	Patient	10uM RG2833	1	1	25.96	25.9	17.25	17.145	8.755	2.71625	0.152169
				2	25.84		17.04
hsLB	Patient	10uM RG2833	2	1	26.11	26.135	18.12	18.08	8.055	2.01625	0.2472
				2	26.16		18.04
hsLB	Patient	10uM RG2833	3	1	25.88	25.89	17.7	17.78	8.11	2.07125	0.237953
				2	25.9		17.86
hsLB	Patient	10uM RG2833	4	1	25.94	25.875	17.84	17.77	8.105	2.06625	0.238779
				2	25.81		17.7
hsLB	Patient	30uM RG2833	1	1	25.69	25.745	18.08	18.16	7.585	1.54625	0.342399
				2	25.8		18.24
hsLB	Patient	30uM RG2833	2	1	25.83	25.835	18.11	17.99	7.845	1.80625	0.285933
				2	25.84		17.87
hsLB	Patient	30uM RG2833	3	1	25.72	25.64	17.73	17.635	8.005	1.96625	0.255917
				2	25.56		17.54
hsLB	Patient	30uM RG2833	4	1	25.69	25.62	18.45	18.205	7.415	1.37625	0.385219
				2	25.55		17.96

## Sheet: DUSP1
Cell type	Genotype	Drug treatment	Bio Rep	Technical rep	Target CT	Average	GAPDH CT	Average	D-CT	DD-CT	Fold change
hsLB	Control	Vehicle	1	1	26.28	26.24	17.77	17.655	8.585	-0.14125	1.10286			Average	Stdev		Ttest (Ctl Veh)	Pval	Significant?
				2	26.2		17.54						Control Vehicle	1.0062	0.125646		Control Vehicle-Patient Vehicle	0.000392037	YES
hsLB	Control	Vehicle	2	1	25.99	26.05	17.32	17.305	8.745	0.01875	0.987088		Patient Vehicle	0.508144	0.0624171		Control Vehicle-Patient 3uM RG2833	0.00109367	YES
				2	26.11		17.29						Patient 3uM RG2833	0.501179	0.118094		Control Vehicle-Patient 10uM RG2833	0.0118303	YES
hsLB	Control	Vehicle	3	1	26	25.975	17.3	17.385	8.59	-0.13625	1.09904		Patient 10uM RG2833	0.685277	0.128826		Control Vehicle-Patient 30uM RG2833	0.583606	NO
				2	25.95		17.47						Patient 30uM RG2833	1.06091	0.141134
hsLB	Control	Vehicle	4	1	25.89	25.915	17.13	16.93	8.985	0.25875	0.835812
				2	25.94		16.73
hsLB	Patient	Vehicle	1	1	26.97	26.885	17.5	17.37	9.515	0.78875	0.578845
				2	26.8		17.24
hsLB	Patient	Vehicle	2	1	27.03	26.765	16.96	16.83	9.935	1.20875	0.432643								Pval	Significant?
				2	26.5		16.7											CTL veh - Patient veh	0.000392037	YES
hsLB	Patient	Vehicle	3	1	26.58	26.535	16.95	16.9	9.635	0.90875	0.532646							Patient 3uM - Patient veh	0.920349	NO
				2	26.49		16.85											Patient 10uM - Patient veh	0.0481437	YES
hsLB	Patient	Vehicle	4	1	26.54	26.425	16.8	16.665	9.76	1.03375	0.488439							Patient 30uM - Patient veh	0.000373397	YES
				2	26.31		16.53
hsLB	Patient	3uM RG2833	1	1	27.73	27.705	17.59	17.55	10.155	1.42875	0.371453							0.505012
				2	27.68		17.51											0.498091
hsLB	Patient	3uM RG2833	2	1	27.09	26.94	17.19	17.165	9.775	1.04875	0.483387							0.681054
				2	26.79		17.14											1.05437
hsLB	Patient	3uM RG2833	3	1	26.64	26.59	17.32	17.26	9.33	0.60375	0.658041
				2	26.54		17.2
hsLB	Patient	3uM RG2833	4	1	27.27	27.035	17.45	17.285	9.75	1.02375	0.491836
				2	26.8		17.12
hsLB	Patient	10uM RG2833	1	1	26.69	26.68	17.25	17.145	9.535	0.80875	0.570876
				2	26.67		17.04
hsLB	Patient	10uM RG2833	2	1	27.16	27.035	18.12	18.08	8.955	0.22875	0.853374
				2	26.91		18.04
hsLB	Patient	10uM RG2833	3	1	26.93	26.985	17.7	17.78	9.205	0.47875	0.717599
				2	27.04		17.86
hsLB	Patient	10uM RG2833	4	1	27.27	27.235	17.84	17.77	9.465	0.73875	0.599258
				2	27.2		17.7
hsLB	Patient	30uM RG2833	1	1	26.62	26.55	18.08	18.16	8.39	-0.33625	1.26247
				2	26.48		18.24
hsLB	Patient	30uM RG2833	2	1	26.58	26.64	18.11	17.99	8.65	-0.07625	1.05427
				2	26.7		17.87
hsLB	Patient	30uM RG2833	3	1	26.33	26.405	17.73	17.635	8.77	0.04375	0.97013
				2	26.48		17.54
hsLB	Patient	30uM RG2833	4	1	27.03	26.995	18.45	18.205	8.79	0.06375	0.956774
				2	26.96		17.96

## Sheet: NCF2
Cell type	Genotype	Drug treatment	Bio Rep	Technical rep	Target CT	Average	GAPDH CT	Average	D-CT	DD-CT	Fold change
hsLB	Control	Vehicle	1	1	22.92	22.885	17.77	17.655	5.23	-0.21125	1.15769			Average	Stdev		Ttest (Ctl Veh)	Pval	Significant?
				2	22.85		17.54						Control Vehicle	1.00568	0.123245		Control Vehicle-Patient Vehicle	0.000102008	YES
hsLB	Control	Vehicle	2	1	22.76	22.71	17.32	17.305	5.405	-0.03625	1.02544		Patient Vehicle	0.422446	0.0377119		Control Vehicle-Patient 3uM RG2833	0.000172172	YES
				2	22.66		17.29						Patient 3uM RG2833	0.488846	0.0230717		Control Vehicle-Patient 10uM RG2833	0.00319481	YES
hsLB	Control	Vehicle	3	1	22.91	22.855	17.3	17.385	5.47	0.02875	0.980269		Patient 10uM RG2833	0.631728	0.0985778		Control Vehicle-Patient 30uM RG2833	0.248706	NO
				2	22.8		17.47						Patient 30uM RG2833	0.903809	0.101266
hsLB	Control	Vehicle	4	1	22.5	22.59	17.13	16.93	5.66	0.21875	0.85931
				2	22.68		16.73
hsLB	Patient	Vehicle	1	1	23.95	23.93	17.5	17.37	6.56	1.11875	0.460493
				2	23.91		17.24
hsLB	Patient	Vehicle	2	1	23.61	23.595	16.96	16.83	6.765	1.32375	0.399495								Pval	Significant?
				2	23.58		16.7											CTL veh - Patient veh	0.000102008	YES
hsLB	Patient	Vehicle	3	1	23.53	23.5	16.95	16.9	6.6	1.15875	0.4479							Patient 3uM - Patient veh	0.0238885	YES
				2	23.47		16.85											Patient 10uM - Patient veh	0.00740294	YES
hsLB	Patient	Vehicle	4	1	23.51	23.495	16.8	16.665	6.83	1.38875	0.381896							Patient 30uM - Patient veh	0.000111461	YES
				2	23.48		16.53
hsLB	Patient	3uM RG2833	1	1	23.97	23.985	17.59	17.55	6.435	0.99375	0.502171							0.420061	2.13947
				2	24		17.51											0.486086
hsLB	Patient	3uM RG2833	2	1	23.72	23.7	17.19	17.165	6.535	1.09375	0.468542							0.628161
				2	23.68		17.14											0.898706
hsLB	Patient	3uM RG2833	3	1	23.84	23.79	17.32	17.26	6.53	1.08875	0.470169
				2	23.74		17.2
hsLB	Patient	3uM RG2833	4	1	23.72	23.685	17.45	17.285	6.4	0.95875	0.514503
				2	23.65		17.12
hsLB	Patient	10uM RG2833	1	1	23.54	23.565	17.25	17.145	6.42	0.97875	0.507419
				2	23.59		17.04
hsLB	Patient	10uM RG2833	2	1	24.02	23.945	18.12	18.08	5.865	0.42375	0.745484
				2	23.87		18.04
hsLB	Patient	10uM RG2833	3	1	23.83	23.83	17.7	17.78	6.05	0.60875	0.655765
				2	23.83		17.86									0.898706
hsLB	Patient	10uM RG2833	4	1	23.93	23.905	17.84	17.77	6.135	0.69375	0.618245
				2	23.88		17.7
hsLB	Patient	30uM RG2833	1	1	23.88	23.895	18.08	18.16	5.735	0.29375	0.815779
				2	23.91		18.24
hsLB	Patient	30uM RG2833	2	1	23.75	23.685	18.11	17.99	5.695	0.25375	0.838714
				2	23.62		17.87
hsLB	Patient	30uM RG2833	3	1	23.03	23.02	17.73	17.635	5.385	-0.05625	1.03976
				2	23.01		17.54
hsLB	Patient	30uM RG2833	4	1	23.77	23.765	18.45	18.205	5.56	0.11875	0.920985
				2	23.76		17.96

## Sheet: PDLIM1
Cell type	Genotype	Drug treatment	Bio Rep	Technical rep	Target CT	Average	GAPDH CT	Average	D-CT	DD-CT	Fold change
hsLB	Control	Vehicle	1	1	21.63	21.555	17.77	17.655	3.9	-0.40375	1.32294			Average	Stdev		Ttest (Ctl Veh)	Pval	Significant?
				2	21.48		17.54						Control Vehicle	1.01617	0.216945		Control Vehicle-Patient Vehicle	0.000192018	YES
hsLB	Control	Vehicle	2	1	21.7	21.66	17.32	17.305	4.355	0.05125	0.9651		Patient Vehicle	2.10212	0.15849		Control Vehicle-Patient 3uM RG2833	9.33352e-05	YES
				2	21.62		17.29						Patient 3uM RG2833	2.07519	0.0774988		Control Vehicle-Patient 10uM RG2833	0.00209509	YES
hsLB	Control	Vehicle	3	1	21.7	21.74	17.3	17.385	4.355	0.05125	0.9651		Patient 10uM RG2833	1.67275	0.133053		Control Vehicle-Patient 30uM RG2833	0.0342975	YES
				2	21.78		17.47						Patient 30uM RG2833	1.33423	0.0855821
hsLB	Control	Vehicle	4	1	21.5	21.535	17.13	16.93	4.605	0.30125	0.811549
				2	21.57		16.73
hsLB	Patient	Vehicle	1	1	20.78	20.725	17.5	17.37	3.355	-0.94875	1.9302
				2	20.67		17.24
hsLB	Patient	Vehicle	2	1	20.02	19.98	16.96	16.83	3.15	-1.15375	2.22491								Pval	Significant?
				2	19.94		16.7											CTL veh - Patient veh	0.000192018	YES
hsLB	Patient	Vehicle	3	1	20.25	20.2	16.95	16.9	3.3	-1.00375	2.00521							Patient 3uM - Patient veh	0.770412	NO
				2	20.15		16.85											Patient 10uM - Patient veh	0.00601238	YES
hsLB	Patient	Vehicle	4	1	19.81	19.8	16.8	16.665	3.135	-1.16875	2.24817							Patient 30uM - Patient veh	0.000142625	YES
				2	19.79		16.53
hsLB	Patient	3uM RG2833	1	1	20.87	20.84	17.59	17.55	3.29	-1.01375	2.01915							2.06867	1.31299
				2	20.81		17.51											2.04216
hsLB	Patient	3uM RG2833	2	1	20.45	20.34	17.19	17.165	3.175	-1.12875	2.18669							1.64613
				2	20.23		17.14											1.31299
hsLB	Patient	3uM RG2833	3	1	20.52	20.545	17.32	17.26	3.285	-1.01875	2.02616
				2	20.57		17.2
hsLB	Patient	3uM RG2833	4	1	20.55	20.54	17.45	17.285	3.255	-1.04875	2.06874
				2	20.53		17.12
hsLB	Patient	10uM RG2833	1	1	20.8	20.85	17.25	17.145	3.705	-0.59875	1.5144
				2	20.9		17.04
hsLB	Patient	10uM RG2833	2	1	21.49	21.54	18.12	18.08	3.46	-0.84375	1.79471
				2	21.59		18.04
hsLB	Patient	10uM RG2833	3	1	21.3	21.26	17.7	17.78	3.48	-0.82375	1.77					1.31299
				2	21.22		17.86
hsLB	Patient	10uM RG2833	4	1	21.33	21.385	17.84	17.77	3.615	-0.68875	1.61189
				2	21.44		17.7
hsLB	Patient	30uM RG2833	1	1	21.89	21.96	18.08	18.16	3.8	-0.50375	1.41789
				2	22.03		18.24
hsLB	Patient	30uM RG2833	2	1	22.02	21.995	18.11	17.99	4.005	-0.29875	1.23008
				2	21.97		17.87
hsLB	Patient	30uM RG2833	3	1	21.5	21.465	17.73	17.635	3.83	-0.47375	1.38871
				2	21.43		17.54
hsLB	Patient	30uM RG2833	4	1	22.12	22.13	18.45	18.205	3.925	-0.37875	1.30021
				2	22.14		17.96

## Sheet: PRDX2
Cell type	Genotype	Drug treatment	Bio Rep	Technical rep	Target CT	Average	GAPDH CT	Average	D-CT	DD-CT	Fold change
hsLB	Control	Vehicle	1	1	20.17	20.25	17.77	17.655	2.595	-0.28625	1.21947			Average	Stdev		Ttest (Ctl Veh)	Pval	Significant?
				2	20.33		17.54						Control Vehicle	1.01017	0.165522		Control Vehicle-Patient Vehicle	0.000784704	YES
hsLB	Control	Vehicle	2	1	20.18	20.205	17.32	17.305	2.9	0.01875	0.987088		Patient Vehicle	0.474688	0.0454325		Control Vehicle-Patient 3uM RG2833	0.000287718	YES
				2	20.23		17.29						Patient 3uM RG2833	0.386698	0.0120782		Control Vehicle-Patient 10uM RG2833	0.000285635	YES
hsLB	Control	Vehicle	3	1	20.19	20.24	17.3	17.385	2.855	-0.02625	1.01836		Patient 10uM RG2833	0.351577	0.0570545		Control Vehicle-Patient 30uM RG2833	0.000566597	YES
				2	20.29		17.47						Patient 30uM RG2833	0.418324	0.0667436
hsLB	Control	Vehicle	4	1	20.13	20.105	17.13	16.93	3.175	0.29375	0.815779
				2	20.08		16.73
hsLB	Patient	Vehicle	1	1	21.16	21.175	17.5	17.37	3.805	0.92375	0.527137
				2	21.19		17.24
hsLB	Patient	Vehicle	2	1	20.78	20.79	16.96	16.83	3.96	1.07875	0.473439								Pval	Significant?
				2	20.8		16.7											CTL veh - Patient veh	0.000784704	YES
hsLB	Patient	Vehicle	3	1	20.89	20.835	16.95	16.9	3.935	1.05375	0.481714							Patient 3uM - Patient veh	0.0095841	YES
				2	20.78		16.85											Patient 10uM - Patient veh	0.0149323	YES
hsLB	Patient	Vehicle	4	1	20.84	20.81	16.8	16.665	4.145	1.26375	0.41646							Patient 30uM - Patient veh	0.212127	NO
				2	20.78		16.53
hsLB	Patient	3uM RG2833	1	1	21.81	21.825	17.59	17.55	4.275	1.39375	0.380574							0.469907
				2	21.84		17.51											0.382804
hsLB	Patient	3uM RG2833	2	1	21.43	21.385	17.19	17.165	4.22	1.33875	0.395363							0.348037
				2	21.34		17.14											0.414111
hsLB	Patient	3uM RG2833	3	1	21.63	21.565	17.32	17.26	4.305	1.42375	0.372742
				2	21.5		17.2
hsLB	Patient	3uM RG2833	4	1	21.43	21.495	17.45	17.285	4.21	1.32875	0.398113
				2	21.56		17.12
hsLB	Patient	10uM RG2833	1	1	21.96	21.91	17.25	17.145	4.765	1.88375	0.270978
				2	21.86		17.04
hsLB	Patient	10uM RG2833	2	1	22.46	22.47	18.12	18.08	4.39	1.50875	0.351416
				2	22.48		18.04
hsLB	Patient	10uM RG2833	3	1	21.96	22.005	17.7	17.78	4.225	1.34375	0.393995
				2	22.05		17.86
hsLB	Patient	10uM RG2833	4	1	21.98	22.01	17.84	17.77	4.24	1.35875	0.38992
				2	22.04		17.7
hsLB	Patient	30uM RG2833	1	1	22.19	22.19	18.08	18.16	4.03	1.14875	0.451016
				2	22.19		18.24
hsLB	Patient	30uM RG2833	2	1	22.21	22.25	18.11	17.99	4.26	1.37875	0.384552
				2	22.29		17.87
hsLB	Patient	30uM RG2833	3	1	22.1	22.055	17.73	17.635	4.42	1.53875	0.344184
				2	22.01		17.54
hsLB	Patient	30uM RG2833	4	1	22.07	22.105	18.45	18.205	3.9	1.01875	0.493544
				2	22.14		17.96

## Sheet: PRDX5
Cell type	Genotype	Drug treatment	Bio Rep	Technical rep	Target CT	Average	GAPDH CT	Average	D-CT	DD-CT	Fold change
hsLB	Control	Vehicle	1	1	21.96	21.935	17.77	17.655	4.28	-0.19875	1.1477			Average	Stdev		Ttest (Ctl Veh)	Pval	Significant?
				2	21.91		17.54						Control Vehicle	1.00474	0.11297		Control Vehicle-Patient Vehicle	0.000122802	YES
hsLB	Control	Vehicle	2	1	21.72	21.765	17.32	17.305	4.46	-0.01875	1.01308		Patient Vehicle	0.468026	0.0475777		Control Vehicle-Patient 3uM RG2833	0.00167697	YES
				2	21.81		17.29						Patient 3uM RG2833	0.686624	0.0340971		Control Vehicle-Patient 10uM RG2833	0.0198601	YES
hsLB	Control	Vehicle	3	1	21.93	21.885	17.3	17.385	4.5	0.02125	0.985379		Patient 10uM RG2833	0.739647	0.124902		Control Vehicle-Patient 30uM RG2833	0.0226935	YES
				2	21.84		17.47						Patient 30uM RG2833	0.767746	0.107187
hsLB	Control	Vehicle	4	1	21.56	21.605	17.13	16.93	4.675	0.19625	0.872816
				2	21.65		16.73
hsLB	Patient	Vehicle	1	1	22.84	22.82	17.5	17.37	5.45	0.97125	0.510064
				2	22.8		17.24
hsLB	Patient	Vehicle	2	1	22.45	22.345	16.96	16.83	5.515	1.03625	0.487593								Pval	Significant?
				2	22.24		16.7											CTL veh - Patient veh	0.000122802	YES
hsLB	Patient	Vehicle	3	1	22.47	22.455	16.95	16.9	5.555	1.07625	0.47426							Patient 3uM - Patient veh	0.000297239	YES
				2	22.44		16.85											Patient 10uM - Patient veh	0.00661708	YES
hsLB	Patient	Vehicle	4	1	22.47	22.465	16.8	16.665	5.8	1.32125	0.400188							Patient 30uM - Patient veh	0.00219639	YES
				2	22.46		16.53
hsLB	Patient	3uM RG2833	1	1	22.7	22.655	17.59	17.55	5.105	0.62625	0.647858
				2	22.61		17.51
hsLB	Patient	3uM RG2833	2	1	22.19	22.135	17.19	17.165	4.97	0.49125	0.711408
				2	22.08		17.14
hsLB	Patient	3uM RG2833	3	1	22.26	22.215	17.32	17.26	4.955	0.47625	0.718844
				2	22.17		17.2
hsLB	Patient	3uM RG2833	4	1	22.25	22.345	17.45	17.285	5.06	0.58125	0.668384
				2	22.44		17.12
hsLB	Patient	10uM RG2833	1	1	22.51	22.47	17.25	17.145	5.325	0.84625	0.556229
				2	22.43		17.04
hsLB	Patient	10uM RG2833	2	1	22.85	22.855	18.12	18.08	4.775	0.29625	0.814366
				2	22.86		18.04
hsLB	Patient	10uM RG2833	3	1	22.55	22.54	17.7	17.78	4.76	0.28125	0.822878
				2	22.53		17.86
hsLB	Patient	10uM RG2833	4	1	22.67	22.635	17.84	17.77	4.865	0.38625	0.765116
				2	22.6		17.7
hsLB	Patient	30uM RG2833	1	1	22.89	22.89	18.08	18.16	4.73	0.25125	0.840168
				2	22.89		18.24
hsLB	Patient	30uM RG2833	2	1	22.87	22.885	18.11	17.99	4.895	0.41625	0.74937
				2	22.9		17.87
hsLB	Patient	30uM RG2833	3	1	22.81	22.795	17.73	17.635	5.16	0.68125	0.623625
				2	22.78		17.54
hsLB	Patient	30uM RG2833	4	1	22.92	22.905	18.45	18.205	4.7	0.22125	0.857822
				2	22.89		17.96

## Sheet: SFTPD
Cell type	Genotype	Drug treatment	Bio Rep	Technical rep	Target CT	Average	GAPDH CT	Average	D-CT	DD-CT	Fold change
hsLB	Control	Vehicle	1	1	30.58	30.57	17.77	17.655	12.915	-0.31625	1.24509			Average	Stdev		Ttest (Ctl Veh)	Pval	Significant?
				2	30.56		17.54						Control Vehicle	1.01066	0.17372		Control Vehicle-Patient Vehicle	0.0284162	YES
hsLB	Control	Vehicle	2	1	30.6	30.725	17.32	17.305	13.42	0.18875	0.877366		Patient Vehicle	1.35048	0.160898		Control Vehicle-Patient 3uM RG2833	0.150194	NO
				2	30.85		17.29						Patient 3uM RG2833	1.34995	0.372981		Control Vehicle-Patient 10uM RG2833	0.0395679	YES
hsLB	Control	Vehicle	3	1	30.53	30.56	17.3	17.385	13.175	-0.05625	1.03976		Patient 10uM RG2833	1.48091	0.314087		Control Vehicle-Patient 30uM RG2833	0.00056186	YES
				2	30.59		17.47						Patient 30uM RG2833	1.68568	0.105477
hsLB	Control	Vehicle	4	1	30.41	30.345	17.13	16.93	13.415	0.18375	0.880412
				2	30.28		16.73
hsLB	Patient	Vehicle	1	1	29.84	29.935	17.5	17.37	12.565	-0.66625	1.58694
				2	30.03		17.24
hsLB	Patient	Vehicle	2	1	29.51	29.665	16.96	16.83	12.835	-0.39625	1.31608								Pval	Significant?
				2	29.82		16.7											CTL veh - Patient veh	0.0284162	YES
hsLB	Patient	Vehicle	3	1	29.65	29.8	16.95	16.9	12.9	-0.33125	1.2581							Patient 3uM - Patient veh	0.998006	NO
				2	29.95		16.85											Patient 10uM - Patient veh	0.48767	NO
hsLB	Patient	Vehicle	4	1	29.84	29.585	16.8	16.665	12.92	-0.31125	1.24078							Patient 30uM - Patient veh	0.0130692	YES
				2	29.33		16.53
hsLB	Patient	3uM RG2833	1	1	30.54	30.895	17.59	17.55	13.345	0.11375	0.924183
				2	31.25		17.51
hsLB	Patient	3uM RG2833	2	1	30.57	30.195	17.19	17.165	13.03	-0.20125	1.14969
				2	29.82		17.14
hsLB	Patient	3uM RG2833	3	1	29.75	29.76	17.32	17.26	12.5	-0.73125	1.66008
				2	29.77		17.2
hsLB	Patient	3uM RG2833	4	1	29.78	29.78	17.45	17.285	12.495	-0.73625	1.66584
				2	29.78		17.12
hsLB	Patient	10uM RG2833	1	1	30.5	30.325	17.25	17.145	13.18	-0.05125	1.03616
				2	30.15		17.04
hsLB	Patient	10uM RG2833	2	1	30.73	30.71	18.12	18.08	12.63	-0.60125	1.51703
				2	30.69		18.04
hsLB	Patient	10uM RG2833	3	1	30.22	30.19	17.7	17.78	12.41	-0.82125	1.76694
				2	30.16		17.86
hsLB	Patient	10uM RG2833	4	1	30.64	30.32	17.84	17.77	12.55	-0.68125	1.60353
				2	30		17.7
hsLB	Patient	30uM RG2833	1	1	30.7	30.63	18.08	18.16	12.47	-0.76125	1.69496
				2	30.56		18.24
hsLB	Patient	30uM RG2833	2	1	30.42	30.555	18.11	17.99	12.565	-0.66625	1.58694
				2	30.69		17.87
hsLB	Patient	30uM RG2833	3	1	30.06	30.16	17.73	17.635	12.525	-0.70625	1.63156
				2	30.26		17.54
hsLB	Patient	30uM RG2833	4	1	30.8	30.565	18.45	18.205	12.36	-0.87125	1.82925
				2	30.33		17.96

## Sheet: PREX1
Cell type	Genotype	Drug treatment	Bio Rep	Technical rep	Target CT	Average	GAPDH CT	Average	D-CT	DD-CT	Fold change
hsLB	Control	Vehicle	1	1	25.46	25.485	17.77	17.655	7.83	0.06375	0.956774			Average	Stdev		Ttest (Ctl Veh)	Pval	Significant?
				2	25.51		17.54						Control Vehicle	1.00371	0.102841		Control Vehicle-Patient Vehicle	0.0318384	YES
hsLB	Control	Vehicle	2	1	24.92	24.86	17.32	17.305	7.555	-0.21125	1.15769		Patient Vehicle	0.848316	0.0434497		Control Vehicle-Patient 3uM RG2833	0.83918	NO
				2	24.8		17.29						Patient 3uM RG2833	1.02732	0.197625		Control Vehicle-Patient 10uM RG2833	0.0355689	YES
hsLB	Control	Vehicle	3	1	25.17	25.215	17.3	17.385	7.83	0.06375	0.956774		Patient 10uM RG2833	1.32565	0.215148		Control Vehicle-Patient 30uM RG2833	0.00744185	YES
				2	25.26		17.47						Patient 30uM RG2833	1.46533	0.209159
hsLB	Control	Vehicle	4	1	24.79	24.78	17.13	16.93	7.85	0.08375	0.943602
				2	24.77		16.73
hsLB	Patient	Vehicle	1	1	25.51	25.41	17.5	17.37	8.04	0.27375	0.827167
				2	25.31		17.24
hsLB	Patient	Vehicle	2	1	24.75	24.755	16.96	16.83	7.925	0.15875	0.895801								Pval	Significant?
				2	24.76		16.7											CTL veh - Patient veh	0.0318384	YES
hsLB	Patient	Vehicle	3	1	24.92	24.865	16.95	16.9	7.965	0.19875	0.871305							Patient 3uM - Patient veh	0.127254	NO
				2	24.81		16.85											Patient 10uM - Patient veh	0.00482523	YES
hsLB	Patient	Vehicle	4	1	24.78	24.755	16.8	16.665	8.09	0.32375	0.79899							Patient 30uM - Patient veh	0.00117583	YES
				2	24.73		16.53
hsLB	Patient	3uM RG2833	1	1	25.27	25.265	17.59	17.55	7.715	-0.05125	1.03616
				2	25.26		17.51
hsLB	Patient	3uM RG2833	2	1	24.77	24.73	17.19	17.165	7.565	-0.20125	1.14969
				2	24.69		17.14
hsLB	Patient	3uM RG2833	3	1	24.75	24.79	17.32	17.26	7.53	-0.23625	1.17793
				2	24.83		17.2
hsLB	Patient	3uM RG2833	4	1	25.5	25.475	17.45	17.285	8.19	0.42375	0.745484
				2	25.45		17.12
hsLB	Patient	10uM RG2833	1	1	24.7	24.755	17.25	17.145	7.61	-0.15625	1.11439
				2	24.81		17.04
hsLB	Patient	10uM RG2833	2	1	25.15	25.19	18.12	18.08	7.11	-0.65625	1.57598
				2	25.23		18.04
hsLB	Patient	10uM RG2833	3	1	25.08	25.03	17.7	17.78	7.25	-0.51625	1.43023
				2	24.98		17.86
hsLB	Patient	10uM RG2833	4	1	25.17	25.295	17.84	17.77	7.525	-0.24125	1.18202
				2	25.42		17.7
hsLB	Patient	30uM RG2833	1	1	25.24	25.24	18.08	18.16	7.08	-0.68625	1.6091
				2	25.24		18.24
hsLB	Patient	30uM RG2833	2	1	25.04	25.015	18.11	17.99	7.025	-0.74125	1.67162
				2	24.99		17.87
hsLB	Patient	30uM RG2833	3	1	25.02	24.97	17.73	17.635	7.335	-0.43125	1.3484
				2	24.92		17.54
hsLB	Patient	30uM RG2833	4	1	25.64	25.67	18.45	18.205	7.465	-0.30125	1.23221
				2	25.7		17.96
